# Supplementary material for: Coagulative Nucleation in the Copolymerization of Methyl Methacrylate–Butyl Acrylate under Monomer-Starved Conditions
Source: Polymers (Basel). 2023 Mar 24;15(7):1628. doi: 10.3390/polym15071628 (PMC10096953; doi:10.3390/polym15071628)
Supplement: Supplementary file 1 [file polymers-15-01628-s001.zip]

Archive with 1 entries (1 files):
- polymers-2294544-supplementary.pdf
